# Supplementary material for: Class 1 Histone Deacetylases and Ataxia-Telangiectasia Mutated Kinase Control the Survival of Murine Pancreatic Cancer Cells upon dNTP Depletion
Source: Cells. 2021 Sep 23;10(10):2520. doi: 10.3390/cells10102520 (PMC8534202; doi:10.3390/cells10102520)
Supplement: Supplementary file 1 [file cells-10-02520-s001.zip]

Archive with 1 entries (1 files):
- cells-1317266-supplementary.pdf
